# Supplementary material for: 1-Hydroxy-2(1H)-pyridinone-Based Chelators with Potential Catechol O-Methyl Transferase Inhibition and Neurorescue Dual Action against Parkinson’s Disease
Source: Molecules. 2022 Apr 28;27(9):2816. doi: 10.3390/molecules27092816 (PMC9101691; doi:10.3390/molecules27092816)
Supplement: Supplementary file 1 [file molecules-27-02816-s001.zip]

Archive with 1 entries (1 files):
- molecules-1600863-supplementary.pdf
